# Supplementary material for: Dietary Zinc Intake and All-Cause and Cardiovascular Mortality in Korean Middle-Aged and Older Adults
Source: Nutrients. 2023 Jan 11;15(2):358. doi: 10.3390/nu15020358 (PMC9862936; doi:10.3390/nu15020358)
Supplement: Supplementary file 1 [file nutrients-15-00358-s001.zip]

Archive with 4 entries (4 files):
- FigureS1.tif
- FigureS2_new.tif
- FigureS3_NEW.tif
- Supplementary materials.pdf
